# Supplementary material for: IL-36 signaling as a drug target in Crohn’s disease patients with IL36RN mutations
Source: EMBO Mol Med. 2025 May 30;17(7):1539–55. doi: 10.1038/s44321-025-00245-z (PMC12254353; doi:10.1038/s44321-025-00245-z)
Supplement: Supplementary file 3 — Source data Fig. 1 [file 44321_2025_245_MOESM3_ESM.zip]

Archive with 8 entries (8 files):
- Figure 1/Figure 1C.xlsx
- Figure 1/Figure 1C_IL36RA_mem2.3.tif
- Figure 1/Figure 1D.xlsx
- Figure 1/Figure 1E.xlsx
- Figure 1/Figure 1F.xlsx
- Figure 1/Figure 1G.xlsx
- Figure 1/Figure 1H.xlsx
- Figure 1/Figure1C_beta_actin_mem2.3.tif
