# Supplementary material for: IL-36 signaling as a drug target in Crohn’s disease patients with IL36RN mutations
Source: EMBO Mol Med. 2025 May 30;17(7):1539–55. doi: 10.1038/s44321-025-00245-z (PMC12254353; doi:10.1038/s44321-025-00245-z)
Supplement: Supplementary file 3 — Source data Fig. 1 [file 44321_2025_245_MOESM3_ESM.zip › Figure 1/Figure 1C.xlsx]

## Sheet: Read me 
Figure 1C Western blot quantification overexpression
normalized values (to WT)

## Sheet: Data 
WT	S113L	H2O	untransfected
1.25049	0.306334	0.053753	0.00474706
0.749505	0.468097	0.0668683	0.00373092
0.597644	0.706082	0.0058815	0.0050203
1.40236	0.686121	0.00026893	0.0141842
0.983803	0.116005	0.000165183	0.00526345
1.0162	0.141142	0.000178246	0.0165128

## Sheet: Statistics
Ordinary One-way ANOVA, Tukey's multiple comparisons test
Comparison	Summary	Adjusted P Value
WT vs. S113L	***	0.0002
WT vs. untrans	****	<0,0001
WT vs. H2O	****	<0,0001
S113L vs. untrans	*	0.0161
S113L vs. H2O	*	0.0125
untrans vs. H2O	ns	0.9995
