# Supplementary material for: IL-36 signaling as a drug target in Crohn’s disease patients with IL36RN mutations
Source: EMBO Mol Med. 2025 May 30;17(7):1539–55. doi: 10.1038/s44321-025-00245-z (PMC12254353; doi:10.1038/s44321-025-00245-z)
Supplement: Supplementary file 3 — Source data Fig. 1 [file 44321_2025_245_MOESM3_ESM.zip › Figure 1/Figure 1D.xlsx]

## Sheet: Read me 
Figure 1D ELISA overexpression
Values in ug/mL

## Sheet: Data 
WT	S113L	untrans
1675.83	49.525	0
1867.53	51.331	0
1883.01	43.744	0
1903.64	51.76	0
1430.74	34.866	0
1630.17	37.015	0

## Sheet: Statistics
Ordinary One-way ANOVA, Tukey's multiple comparisons test
Comparison	Summary	Adjusted P Value
WT vs. S113L	****	<0,0001
WT vs. untrans	****	<0,0001
S113L vs. untrans	ns	0.7577
