# Supplementary material for: IL-36 signaling as a drug target in Crohn’s disease patients with IL36RN mutations
Source: EMBO Mol Med. 2025 May 30;17(7):1539–55. doi: 10.1038/s44321-025-00245-z (PMC12254353; doi:10.1038/s44321-025-00245-z)
Supplement: Supplementary file 3 — Source data Fig. 1 [file 44321_2025_245_MOESM3_ESM.zip › Figure 1/Figure 1E.xlsx]

## Sheet: Read me
Figure 1E dose response curve
OD values normalized (to +IL-36α, 0 ng/mL IL-36RA)

## Sheet: Data 
IL-36RA (ng/mL)	0	1	10	100	1000	10000
IL-36RA WT	12.4084	13.0072	12.1664	11.5676	11.5294	11.7078
	13.6442	11.8351		12.1919	11.0325	13.5677
	17.2448	13.5076	13.0887	14.4629	13.2898	12.8038
	16.6583	13.8931	14.7981	12.2172	13.1724	15.9879
	12.1881	10.7255	10.6999	10.3021	10.4433	10.9051
	11.7262	10.2636	10.7255	10.7383	23.3113	11.9443
	10.9331	11.1585	11.2873	11.078	11.1102	10.8687
	10.7721	10.7882	11.3034	10.7238	11.2229	11.4967
IL-36RA S113L
	12.4084	10.0898	12.4849	14.9564	12.9308	13.8608
	13.6442	13.3002	11.058	12.4976	13.3639	15.8481
	17.2448	12.9378	12.301	11.9323	12.0496	12.5356
	16.6583	12.3848	12.1334	11.6977	12.5189	13.3903
	12.1881	9.635	9.48104	9.59651	9.33992	9.27577
	11.7262	9.68632	9.40407	9.4169	9.30143	9.94291
	10.9331	10.3212	10.3695	10.3212	10.9331	10.4983
	10.7721	10.3856	10.4822	10.4822	10.7399	11.2712
IL-36RA WT + IL-36α
	75.0621	102.962	90.9102	56.7425	19.9885	13.0582
	124.938	98.9617	86.4386	56.3475	18.9184	15.0583
	109.167	95.7768	93.1121	50.7458	19.3732	13.8428
	90.8329	100.302	92.2239	53.0417	20.4625	15.2505
	99.5061	89.6914	84.2517	44.5955	14.5231	10.4176
	100.494	91.4748	78.7222	44.8906	14.9849	10.9436
	105.306	94.2436	92.3919	40.6892	13.4611	11.239
	94.6945	89.6063	86.7241	42.2993	14.0246	12.0763
IL-36RA S113L +IL-36α
	75.0621	117.995	108.478	67.8515	21.7084	13.7716
	124.938	100.287	107.192	74.1321	22.804	16.1794
	109.167	74.493	71.2251	48.2487	18.485	13.206
	90.8329	76.6549	74.8282	49.8408	18.9878	13.5411
	99.5061	72.3587	68.1891	40.1822	13.0348	9.8531
	100.494	82.8276	62.0181	39.3098	13.8816	10.6229
	105.306	69.2859	51.0265	35.5044	14.4916	10.917
	94.6945	65.4859	57.3223	39.4654	13.5577	11.1907

## Sheet: Statistics
IC50
non linear regression
	IL-36RA WT +IL-36α	IL36RA +IL36a
log(inhibitor) vs. normalized response
Best-fit values
LogIC50	2.011	1.934
IC50	102.5	85.85
