# Supplementary material for: IL-36 signaling as a drug target in Crohn’s disease patients with IL36RN mutations
Source: EMBO Mol Med. 2025 May 30;17(7):1539–55. doi: 10.1038/s44321-025-00245-z (PMC12254353; doi:10.1038/s44321-025-00245-z)
Supplement: Supplementary file 3 — Source data Fig. 1 [file 44321_2025_245_MOESM3_ESM.zip › Figure 1/Figure 1F.xlsx]

## Sheet: Read me 
Figure 1F cytokines IL-36α stimulation

## Sheet: Data 
IL-6 (pg/mL)
HD unstimulated	HD +IL-36α	IL-36RA patient unstimulated	IL-36RA patient +IL-36α
6515.82	32738.8	14154.3	74491.7
9665.68	34172.4	12526.5	72510.4
IL-8 (pg/mL)
HD unstimulated	HD +IL-36α	IL-36RA patient unstimulated	IL-36RA patient +IL-36α
19884	60812.1	32901.4	118166
26552.8	56732.8	34254.7	123160
TNFα (pg/mL)
HD unstimulated	HD +IL-36α	IL-36RA patient unstimulated	IL-36RA patient +IL-36α
1337.05	1453.34	1757.85	4687.42
1469.36	355.504	2144.79	6509.96
