# Supplementary material for: IL-36 signaling as a drug target in Crohn’s disease patients with IL36RN mutations
Source: EMBO Mol Med. 2025 May 30;17(7):1539–55. doi: 10.1038/s44321-025-00245-z (PMC12254353; doi:10.1038/s44321-025-00245-z)
Supplement: Supplementary file 3 — Source data Fig. 1 [file 44321_2025_245_MOESM3_ESM.zip › Figure 1/Figure 1G.xlsx]

## Sheet: Read me
Figure 1G serum cytokines

## Sheet: Data 
IL-18 (pg/mL)
HD	CD	IL-36RA patient
500.8	566.38	4921.33
485.76	699.84	1731.35
265.73	237.54	1020.49
446.46	163.6	1224.81
	168.25
	812.18
	688.6
IL-23 (pg/mL)
HD	CD	IL-36RA patient
3.17	0	75.26
9.89	0	7.57
0	37.91	15.14
1.7	0	23.94
	0
	12.21
	0
