# Supplementary material for: IL-36 signaling as a drug target in Crohn’s disease patients with IL36RN mutations
Source: EMBO Mol Med. 2025 May 30;17(7):1539–55. doi: 10.1038/s44321-025-00245-z (PMC12254353; doi:10.1038/s44321-025-00245-z)
Supplement: Supplementary file 3 — Source data Fig. 1 [file 44321_2025_245_MOESM3_ESM.zip › Figure 1/Figure 1H.xlsx]

## Sheet: Read me 
Figure 1H cell frequencies CyTOF

## Sheet: Data
B cells (% among CD45+ cells)
	HD				CD			IL-36RA patient
CD19+	9.97949	8.0658	13.5402	13.5203	4.55175	8.95369	8.68391	13.0562	28.0896
NK cells (% among CD45+ cells)
	HD				CD			IL-36RA patient
CD8- CD56+	17.719	5.69545	6.26552	2.61085	4.16551	6.01238	9.61429	6.91348	2.81486
CD8+ CD56+	3.40103	2.6873	5.60532	1.20063	1.7538	2.95324	4.78751	1.53225	0.520653
Th17 cells (% among CD3+ T cells)
	HD				CD			IL-36RA patient
IL17+	0.41405	0.576683	0.196921	0.28859	0.342661	2.63657	0.431425	2.18034	1.05897
