# Supplementary material for: IL-36 signaling as a drug target in Crohn’s disease patients with IL36RN mutations
Source: EMBO Mol Med. 2025 May 30;17(7):1539–55. doi: 10.1038/s44321-025-00245-z (PMC12254353; doi:10.1038/s44321-025-00245-z)
Supplement: Supplementary file 4 — Source data Fig. 2 [file 44321_2025_245_MOESM4_ESM.zip]

Archive with 5 entries (5 files):
- Figure 2/Figure 2B.xlsx
- Figure 2/Figure 2D.xlsx
- Figure 2/Figure 2E.xlsx
- Figure 2/Figure 2F.xlsx
- Figure 2/Figure 2G.xlsx
