# Supplementary material for: IL-36 signaling as a drug target in Crohn’s disease patients with IL36RN mutations
Source: EMBO Mol Med. 2025 May 30;17(7):1539–55. doi: 10.1038/s44321-025-00245-z (PMC12254353; doi:10.1038/s44321-025-00245-z)
Supplement: Supplementary file 4 — Source data Fig. 2 [file 44321_2025_245_MOESM4_ESM.zip › Figure 2/Figure 2B.xlsx]

## Sheet: Read me
Figure 2B calprotectin

## Sheet: Data 
	Calprotectin (ug/g)
before Spesolimab	345
week 0	677
week 2	50
week 4	150
week 8	50
week 12	240
week 15	109
week 18	150
