# Supplementary material for: IL-36 signaling as a drug target in Crohn’s disease patients with IL36RN mutations
Source: EMBO Mol Med. 2025 May 30;17(7):1539–55. doi: 10.1038/s44321-025-00245-z (PMC12254353; doi:10.1038/s44321-025-00245-z)
Supplement: Supplementary file 4 — Source data Fig. 2 [file 44321_2025_245_MOESM4_ESM.zip › Figure 2/Figure 2D.xlsx]

## Sheet: Read me
Figure 2D serum cytokines

## Sheet: Data 
IL-18 (ng/mL)
before Spesolimab	week 2	week 4	week 12	week 15	week 18	HD	CD
4476.89	2979.58	3248.27	2444.12	2518.2	2669.28	1192.95	1097.06
						830.51	935.97
						1094.47	1030.15
						877.58	1983.82
						1048.96	649.26
							1434.81
IL-23 (ng/mL)
before Spesolimab	week 2	week 4	week 12	week 15	week 18	HD	CD
85.24	57.39	81.24	0	0	0	0	46.17
						0	0
						0	0
						0	0
						0	0
							0
