# Supplementary material for: IL-36 signaling as a drug target in Crohn’s disease patients with IL36RN mutations
Source: EMBO Mol Med. 2025 May 30;17(7):1539–55. doi: 10.1038/s44321-025-00245-z (PMC12254353; doi:10.1038/s44321-025-00245-z)
Supplement: Supplementary file 4 — Source data Fig. 2 [file 44321_2025_245_MOESM4_ESM.zip › Figure 2/Figure 2E.xlsx]

## Sheet: Read me
Figure 2E normalized cell frequencies CyTOF
Z-score normalized data

## Sheet: Data 
	baseline	week 0	week 4	week 8	week 12
Bcells	1.77375	-0.599403	-0.408534	-0.251809	-0.514008
CD11b+CD11c+	1.25459	0.124903	0.613432	-1.15174	-0.84119
CD11c+HLA-DR+	-1.75084	0.185834	0.727419	0.519044	0.318546
CD16+CD11c+	0.901335	0.470162	0.46864	-0.194167	-1.64597
CD4-CD8-Tcells	-0.755112	-0.97476	-0.255164	1.46387	0.521162
CD4+CD8+Tcells	-1.76518	0.44416	0.176196	0.588327	0.556497
CD4+HLA-DR+	-1.61934	0.124958	-0.14358	0.815171	0.822794
CD4+Tcells	-1.73072	0.609161	0.00960953	0.643223	0.468726
CD56+CD16+NKcells	-0.55436	-1.01934	-0.531991	0.775676	1.33002
CD56+NKcells	-0.824686	-0.945367	-0.16542	1.48047	0.455007
CD8+Tcells	-1.34744	1.03251	-0.470114	0.935272	-0.150226
