# Supplementary material for: IL-36 signaling as a drug target in Crohn’s disease patients with IL36RN mutations
Source: EMBO Mol Med. 2025 May 30;17(7):1539–55. doi: 10.1038/s44321-025-00245-z (PMC12254353; doi:10.1038/s44321-025-00245-z)
Supplement: Supplementary file 4 — Source data Fig. 2 [file 44321_2025_245_MOESM4_ESM.zip › Figure 2/Figure 2F.xlsx]

## Sheet: Read me
Figure 2F cell frequencies CyTOF

## Sheet: Data
CD11b+ CD11c+ cells (% among CD45+ cells)
HD	baseline	week 0	week 4	week 8	week 12
16.5917	38.0055	27.0327	31.657	16.181	18.6291
20.5857
21.4278
CD16+ CD11c+ cells (% among CD45+ cells)
HD	baseline	week 0	week 4	week 8	week 12
0.259922	1.23358	1.03893	1.03827	0.771429	0.32452
0.284618
1.03606
CD56+ CD16+ cells (% among CD45+ cells)
HD	baseline	week 0	week 4	week 8	week 12
15.0304	6.47054	4.66047	6.5646	13.1093	16.456
6.79041
11.0793
