# Supplementary material for: IL-36 signaling as a drug target in Crohn’s disease patients with IL36RN mutations
Source: EMBO Mol Med. 2025 May 30;17(7):1539–55. doi: 10.1038/s44321-025-00245-z (PMC12254353; doi:10.1038/s44321-025-00245-z)
Supplement: Supplementary file 4 — Source data Fig. 2 [file 44321_2025_245_MOESM4_ESM.zip › Figure 2/Figure 2G.xlsx]

## Sheet: Read me
Figure 2G cell frequencies CyTOF

## Sheet: Data
IL-6+ cells (frequency of CD11b+ CD11c+ cells)
HD	baseline	week 0	week 4	week 8	week 12
41.9	49.1	50.9	55.8	34.2	42.4
43.9
52
TNFα+ cells (frequency among CD11b+ CD11c+ cells)
HD	baseline	week 0	week 4	week 8	week 12
33.1	41.7	62	67	33.9	41.3
49.5
44.2
IL-8+ cells (frequency among CD11b+ CD11c+ cells)
HD	baseline	week 0	week 4	week 8	week 12
42.7	59.2	65.2	59.6	37	38.4
51.1
52.7
