# Supplementary material for: IL-36 signaling as a drug target in Crohn’s disease patients with IL36RN mutations
Source: EMBO Mol Med. 2025 May 30;17(7):1539–55. doi: 10.1038/s44321-025-00245-z (PMC12254353; doi:10.1038/s44321-025-00245-z)
Supplement: Supplementary file 5 — Source data Fig. 3 [file 44321_2025_245_MOESM5_ESM.zip › Figure 3/Figure 3B.xlsx]

## Sheet: Read me
Figure 3B Western blot quantification overexpression
normalized values (to WT)

## Sheet: Data
WT	S113L	P76L	L133I	H2O	untrans
1.25049	0.306334	0.37543	0.407986	0.053753	0.00474706
0.749505	0.468097	0.570525	0.786565	0.0668683	0.00373092
0.597644	0.706082	0.808191	0.546758	0.0058815	0.0050203
1.40236	0.686121	0.539337	1.01094	0.00026893	0.0141842
0.983803	0.116005	0.29378	0.630576	0.000165183	0.00526345
1.0162	0.141142	0.436132	1.34393	0.000178246	0.0165128

## Sheet: Statistics
Ordinary One-way ANOVA, Tukey's multiple comparisons test
Comparison	Summary	Adjusted P Value
WT vs. S113L	**	0.0011
WT vs. P76L	**	0.008
WT vs. L133I	ns	0.5912
WT vs. H2O	****	<0,0001
WT vs. untrans	****	<0,0001
S113L vs. P76L	ns	0.9715
S113L vs. L133I	ns	0.0637
S113L vs. H2O	ns	0.0648
S113L vs. untrans	ns	0.052
P76L vs. L133I	ns	0.2811
P76L vs. H2O	*	0.0105
P76L vs. untrans	**	0.0081
L133I vs. H2O	****	<0,0001
L133I vs. untrans	****	<0,0001
H2O vs. untrans	ns	>0,9999
