# Supplementary material for: IL-36 signaling as a drug target in Crohn’s disease patients with IL36RN mutations
Source: EMBO Mol Med. 2025 May 30;17(7):1539–55. doi: 10.1038/s44321-025-00245-z (PMC12254353; doi:10.1038/s44321-025-00245-z)
Supplement: Supplementary file 5 — Source data Fig. 3 [file 44321_2025_245_MOESM5_ESM.zip › Figure 3/Figure 3C.xlsx]

## Sheet: Read me
Figure 3C ELISA overexpression
Values in ug/mL

## Sheet: Data
WT	S113L	P76L	L133I	untrans
1675.83	49.525	47.698	5215.55	0
1867.53	51.331	51.868	3659.55	0
1883.01	43.744	50.256	3973.33	0
1903.64	51.76	44.754	3607.97	0
1430.74	34.866	40.883	3341.28	0
1630.17	37.015	44.386	3109.18	0

## Sheet: Statistics
Ordinary One-way ANOVA, Tukey's multiple comparisons test
Comparison	Summary	Adjusted P Value
WT vs. S113L	****	<0,0001
WT vs. P76L	****	<0,0001
WT vs. L133I	****	<0,0001
WT vs. untrans	****	<0,0001
S113L vs. P76L	ns	>0,9999
S113L vs. L133I	****	<0,0001
S113L vs. untrans	ns	0.9994
P76L vs. L133I	****	<0,0001
P76L vs. untrans	ns	0.9993
L133I vs. untrans	****	<0,0001
