# Supplementary material for: IL-36 signaling as a drug target in Crohn’s disease patients with IL36RN mutations
Source: EMBO Mol Med. 2025 May 30;17(7):1539–55. doi: 10.1038/s44321-025-00245-z (PMC12254353; doi:10.1038/s44321-025-00245-z)
Supplement: Supplementary file 5 — Source data Fig. 3 [file 44321_2025_245_MOESM5_ESM.zip › Figure 3/Figure 3D.xlsx]

## Sheet: Read me
Figure 3D dose response curve
OD values normalized (to +IL-36α, 0 ng/mL IL-36RA)

## Sheet: Data
IL36RA (ng/mL)	0	1	10	100	1000	10000
IL-36RA WT	17.2448	13.5076	13.0887	14.4629	13.2898	12.8038
	16.6583	13.8931	14.7981	12.2172	13.1724	15.9879
	14.2608	10.4812	10.8565	10.3337	11.1111	9.75741
	12.0627	10.5348	10.5616	10.2801	10.709	12.2638
	10.7977	9.59797	9.92098	10.8785	10.5555	11.1669
	11.0515	9.27496	10.7862	10.5324	10.8439	11.0861
	11.6105	10.3427	10.4094	11.11	11.1601	11.2935
	10.9766	10.6096	10.8765	10.4094	11.6772	11.8774
	9.93771	9.66247	9.37274	10.6186	10.0826	9.90874
	11.1256	9.47414	10.6186	9.66247	9.89425	10.8069
IL-36RA P76L	17.2448	13.5076	12.7032	12.4853	12.7535	12.5524
	16.6583	13.34	12.7367	12.9881	12.4015	13.206
	14.2608	11.8751	11.473	11.1111	11.4596	11.1647
	12.0627	11.9153	11.2719	11.607	11.4328	11.473
	10.7977	10.7746	9.94405	9.89791	10.1863	10.3017
	11.0515	10.094	9.75947	9.81715	9.97866	11.5245
	11.6105	10.7597	11.0767	10.8765	10.8598	10.9265
	10.9766	11.1434	10.1258	10.7931	11.2935	14.4464
	9.93771	10.2564	9.93771	9.74938	9.8363	10.0971
	11.1256	10.2854	9.93771	10.0681	9.96668	10.3578
IL-36RA WT +IL-36α	109.167	95.7768	93.1121	50.7458	19.3732	13.8428
	90.8329	100.302	92.2239	53.0417	20.4625	15.2505
	93.5665	83.5813	86.7444	47.6344	16.1641	11.1915
	106.433	91.4087	82.9647	45.9858	16.3115	12.3978
	96.5219	85.2743	81.029	44.7713	15.6659	11.0169
	103.478	95.1837	77.9028	48.1167	15.8505	12.1128
	106.179	86.8116	76.9527	47.9099	14.463	11.8774
	93.8179	91.4491	53.5483	46.3751	14.9635	12.161
	105.708	84.1084	79.0091	39.6494	10.9373	10.1985
	94.2923	92.9016	89.1931	49.6306	12.8495	10.6186
IL-36RA P76L +IL-36α	109.167	59.3263	60.7843	46.355	16.7756	12.72
	90.8329	70.3536	71.5435	38.7464	17.58	14.4629
	93.5665	80.4048	72.9527	44.1362	15.5743	11.0575
	106.433	73.529	67.6183	42.3938	15.2795	10.6822
	96.5219	75.3187	62.5483	45.4404	15.1468	9.62104
	103.478	75.5609	69.6891	45.9941	13.624	10.9015
	106.179	66.4599	67.5776	36.7164	13.0618	11.4103
	93.8179	65.8927	69.8797	40.5866	13.4455	11.5104
	105.708	67.333	73.4029	39.5915	12.864	10.0971
	94.2923	69.9551	73.1421	42.0107	12.7481	10.1985

## Sheet: Statistics
IC50
non linear regression
	IL-36RA WT +IL-36α	IL-36RA P76L +IL-36α
log(inhibitor) vs. normalized response
Best-fit values
LogIC50	1.94	1.692
IC50	87.09	49.23
