# Supplementary material for: IL-36 signaling as a drug target in Crohn’s disease patients with IL36RN mutations
Source: EMBO Mol Med. 2025 May 30;17(7):1539–55. doi: 10.1038/s44321-025-00245-z (PMC12254353; doi:10.1038/s44321-025-00245-z)
Supplement: Supplementary file 5 — Source data Fig. 3 [file 44321_2025_245_MOESM5_ESM.zip › Figure 3/Figure 3E.xlsx]

## Sheet: Read me
Figure 3E dose response curve
OD values normalized (to +IL36a, 0 ng/mL IL36RA)

## Sheet: Data
IL-36RA (ng/mL)	0	1	10	100	1000	10000
IL-36RA WT	17.2448	13.5076	13.0887	14.4629	13.2898	12.8038
	16.6583	13.8931	14.7981	12.2172	13.1724	15.9879
	10.7977	9.59797	9.92098	10.8785	10.5555	11.1669
	11.0515	9.27496	10.7862	10.5324	10.8439	11.0861
	11.6105	10.3427	10.4094	11.11	11.1601	11.2935
	10.9766	10.6096	10.8765	10.4094	11.6772	11.8774
	9.93771	9.66247	9.37274	10.6186	10.0826	9.90874
	11.1256	9.47414	10.6186	9.66247	9.89425	10.8069
IL-36RA L133I	17.6318	15.386	14.291	14.3281	14.2353	15.0891
	16.3883	14.755	14.3838	14.5509	14.6808	14.9406
	10.7977	10.7285	10.0017	9.93251	9.77101	10.1978
	11.0515	10.2094	10.1286	9.25189	9.78255	10.4632
	11.6105	10.2092	10.009	10.5428	10.5762	11.1267
	10.9766	10.4594	10.8598	10.376	10.6429	11.5437
	9.93771	10.1405	9.76387	9.63349	9.7349	10.0826
	11.1256	9.82182	9.56106	9.64798	10.0971	10.3433
IL-36RA WT +IL-36α	109.167	95.7768	93.1121	50.7458	19.3732	13.8428
	90.8329	100.302	92.2239	53.0417	20.4625	15.2505
	96.5219	85.2743	81.029	44.7713	15.6659	11.0169
	103.478	95.1837	77.9028	48.1167	15.8505	12.1128
	106.179	86.8116	76.9527	47.9099	14.463	11.8774
	93.8179	91.4491	53.5483	46.3751	14.9635	12.161
	105.708	84.1084	79.0091	39.6494	10.9373	10.1985
	94.2923	92.9016	89.1931	49.6306	12.8495	10.6186
IL-36RA L133I +IL-36α	128.434	87.0824	73.5338	45.7313	20.026	15.8872
	71.5664	74.2205	92.5204	59.3727	20.6013	16.7595
	96.5219	72.8615	73.6344	42.6025	14.0047	9.95559
	103.478	81.0521	66.5052	41.1259	13.9355	11.04
	106.179	66.8269	61.1218	37.3503	13.679	11.2602
	93.8179	61.5555	69.079	35.8824	13.5122	11.794
	105.708	69.4336	60.8286	37.5054	12.9509	9.87976
	94.2923	71.3458	68.1008	40.8228	12.4004	10.7055

## Sheet: Statistics
IC50
non linear regression
	IL-36RA WT +IL-36α	IL-36RA L133I +IL-36α
log(inhibitor) vs. normalized response
Best-fit values
LogIC50	1.937	1.732
IC50	86.43	53.96
