# Supplementary material for: IL-36 signaling as a drug target in Crohn’s disease patients with IL36RN mutations
Source: EMBO Mol Med. 2025 May 30;17(7):1539–55. doi: 10.1038/s44321-025-00245-z (PMC12254353; doi:10.1038/s44321-025-00245-z)
Supplement: Supplementary file 6 — EV Figure Source Data [file 44321_2025_245_MOESM6_ESM.zip]

Archive with 2 entries (2 files):
- Expanded View Figures/Figure EV1.zip
- Expanded View Figures/Figure EV2.zip
